# Supplementary material for: Capturing the Heterogeneity of Word Learners by Analyzing Persons
Source: Behav Sci (Basel). 2024 Aug 13;14(8):708. doi: 10.3390/bs14080708 (PMC11351650; doi:10.3390/bs14080708)
Supplement: Supplementary file 1 [file behavsci-14-00708-s001.zip]

Archive with 1 entries (1 files):
- behavsci-3103819-supplementary.pdf
